# Supplementary material for: Dogs’ social susceptibility is differentially affected by various dog–Human interactions. A study on family dogs, former shelter dogs and therapy dogs
Source: PLoS One. 2024 Mar 21;19(3):e0300889. doi: 10.1371/journal.pone.0300889 (PMC10956857; doi:10.1371/journal.pone.0300889)
Supplement: S1 Dataset — (XLSX) [file pone.0300889.s001.xlsx]

## Sheet: Study I.
		Baseine trials						Human influence trials
ID	Pre-treatment	1	2	3	4	5	6	1	2	3	4	5	6
1	1	1	0	1	1	0	1	0	0	0	1	0	1
2	3	1	1	1	1	1	1	0	0	0	0	0	0
3	0	1	1	1	0	0	1	1	1	0	0	0	1
4	2	0	1	1	1	0	1	0	0	0	0	0	0
5	1	1	0	1	1	0	1	0	0	0	0	1	0
6	3	1	1	1	1	1	1	1	1	1	0	1	1
7	0	1	1	1	0	0	1	1	0	0	1	1	0
8	2	0	0	1	1	1	1	1	0	0	1	1	1
9	2	0	1	1	0	1	1	1	1	1	1	1	1
10	3	1	1	1	1	1	1	1	1	1	1	0	1
11	3	1	1	1	1	1	1	0	1	1	0	1	1
12	2	1	1	1	0	1	1	1	0	1	1	1	1
13	0	1	1	1	1	1	0	1	1	1	1	1	1
14	3	1	1	1	1	1	1	1	0	1	1	1	1
15	3	0	1	1	1	1	1	0	0	1	1	0	0
16	0	0	1	0	1	1	1	1	0	1	0	0	0
17	0	0	0	1	1	1	0	1	0	1	1	1	1
18	0	1	0	1	1	1	0	0	0	0	1	1	1
19	1	1	1	0	1	1	0	0	0	1	0	0	0
20	1	1	1	1	0	1	1	1	1	1	1	1	1
21	0	1	0	0	1	1	0	1	1	1	1	1	1
22	1	1	1	1	1	1	1	1	1	1	1	1	1
23	1	1	0	1	1	1	1	1	0	1	1	0	1
24	0	0	1	1	1	1	1	1	1	1	0	1	1
25	1	1	1	1	1	0	0	0	1	0	1	0	0
26	1	0	1	1	1	1	1	1	1	1	1	1	1
27	1	1	1	1	0	1	1	1	0	1	0	1	0
28	2	1	1	1	1	1	0	0	1	0	0	0	1
29	1	0	1	1	1	1	1	0	0	0	0	0	1
30	2	1	1	1	0	0	1	0	0	0	1	1	1
31	2	1	1	1	1	1	1	1	0	1	1	1	1
32	3	1	0	0	1	1	1	0	1	1	0	0	1
33	3	1	1	1	1	1	1	0	1	1	1	1	1
34	3	1	1	1	1	1	0	1	0	1	0	1	1
35	2	1	1	1	1	1	1	1	1	1	0	1	1
36	0	1	1	1	0	0	1	1	1	0	0	1	0
37	3	0	1	1	1	1	1	0	0	0	0	1	0
38	1	1	1	1	1	1	1	1	1	1	1	1	1
39	1	1	0	0	1	1	1	1	0	0	0	1	0
40	0	1	1	1	1	0	1	0	0	1	1	1	1
41	1	1	1	1	1	1	1	0	0	0	0	0	0
42	2	1	1	1	0	0	1	1	0	0	1	1	0
43	2	0	1	0	1	1	0	0	0	1	0	0	1
44	2	0	1	1	1	0	1	1	0	1	1	1	0
45	2	1	1	1	1	1	1	1	0	1	1	1	0
46	2	1	0	1	1	1	1	0	0	1	0	0	1
47	1	1	1	1	1	1	1	1	1	1	1	1	1
48	1	1	1	1	0	1	1	1	0	1	0	1	1
49	0	1	1	1	0	0	0	0	1	1	0	0	0
50	3	1	1	1	0	1	1	1	0	1	1	1	0
51	0	1	1	0	1	1	1	0	1	1	0	0	1
52	3	1	0	0	1	1	1	0	1	0	0	0	1
53	2	1	1	1	1	1	1	0	1	1	1	1	1
54	2	1	1	1	1	1	1	0	1	1	0	0	1
55	3	1	1	1	1	1	1	0	1	0	0	1	0
56	3	0	1	1	0	1	1	0	0	0	0	0	0
57	3	1	1	1	1	0	1	0	0	0	0	0	0
58	3	1	0	1	1	1	0	0	1	1	1	1	1
59	0	1	1	1	1	1	1	1	1	1	1	1	1
60	1	1	1	1	0	1	0	1	1	1	1	1	1
61	0	1	0	1	1	1	0	0	0	1	0	0	1
62	0	1	0	1	0	1	1	1	0	1	0	0	1
63	2	1	1	1	1	0	1	0	0	0	1	1	0
64	0	1	1	1	1	1	0	0	0	0	0	1	0

## Sheet: Stuy II.
			Baseline trials						Human influence
ID	Life history	Pre-treatment	1	2	3	4	5	6	1	2	3	4	5	6
1	1	3	0	1	1	1	1	1	0	0	0	1	1	1
2	1	2	1	0	1	1	0	1	1	1	0	0	0	0
3	1	3	1	1	1	1	1	1	1	1	1	1	1	0
4	1	3	1	0	1	1	1	1	0	0	1	1	1	1
5	2	3	1	1	1	1	1	1	0	0	0	0	0	0
6	1	3	1	1	1	0	1	1	1	1	0	1	1	0
7	1	3	1	1	0	1	1	1	0	1	1	0	0	0
8	1	3	1	1	1	0	1	1	1	0	1	1	1	0
9	1	3	1	0	1	1	1	1	1	0	0	1	1	1
10	1	3	0	0	0	1	0	1	1	0	0	1	1	0
11	1	3	1	1	1	0	0	1	1	0	0	1	1	0
12	1	3	1	1	1	1	1	1	0	0	1	1	0	0
13	1	3	0	1	1	1	0	1	1	1	0	1	1	0
14	2	2	1	1	1	1	1	0	1	1	1	1	1	1
15	2	3	1	1	1	0	0	1	1	0	0	1	1	0
16	1	2	0	0	0	1	1	0	0	1	0	0	0	1
17	1	3	1	0	0	1	0	0	0	0	0	1	0	0
18	2	2	0	1	1	0	0	1	1	0	1	0	0	1
19	2	3	1	0	0	1	1	0	0	1	1	0	0	1
20	2	2	1	1	1	1	0	1	1	0	0	1	1	1
21	2	3	1	1	1	1	1	1	1	1	1	1	1	1
22	2	3	1	0	1	0	0	1	0	0	1	1	0	0
23	2	2	1	0	1	1	1	1	1	1	1	0	1	1
24	1	3	1	1	1	1	1	1	0	1	1	1	1	1
25	2	3	0	1	1	1	0	1	1	0	0	0	0	0
26	1	2	1	1	1	1	0	1	1	0	0	0	0	0
27	1	2	1	1	1	1	1	1	1	0	0	0	0	0
28	1	2	0	1	1	0	0	1	1	1	1	0	0	0
29	1	2	0	1	1	0	0	1	1	0	0	0	0	0
30	1	2	1	1	0	0	1	0	0	1	1	0	0	1
31	2	2	1	0	0	1	0	0	0	1	1	0	0	1
32	1	2	0	1	1	0	1	1	1	1	1	1	0	0
33	2	3	1	1	1	1	1	1	1	0	0	0	0	1
34	2	3	1	1	1	1	1	0	0	1	1	0	1	0
35	2	2	1	1	1	1	1	1	1	1	1	1	1	0
36	1	2	0	1	1	1	0	1	1	1	1	1	0	1
37	1	2	0	1	1	0	0	1	1	0	1	1	1	0
38	1	2	1	1	0	1	1	1	1	1	1	1	1	1
39	1	2	1	1	1	1	0	1	1	0	1	1	1	0
40	2	2	1	1	0	1	1	0	0	1	1	0	1	1
41	1	2	1	0	1	1	1	1	0	0	0	0	0	0
42	2	3	1	0	0	1	1	0	0	1	1	0	0	1
43	2	3	1	0	0	1	1	0	0	1	0	0	0	0
44	2	3	0	1	1	0	0	1	0	1	1	0	0	1
45	2	3	1	0	0	1	1	0	0	1	1	0	0	1
46	2	3	0	1	1	0	1	1	1	0	0	0	1	0
47	1	3	0	0	1	1	1	0	1	0	1	1	1	1
48	2	2	0	1	1	0	0	1	0	1	0	1	1	0
49	2	2	1	0	0	1	1	1	0	1	1	0	0	0
50	2	2	0	1	1	1	1	0	0	0	1	0	1	0
51	2	2	1	1	1	1	1	1	1	1	1	1	1	1
52	1	2	0	1	0	0	1	1	1	0	0	1	1	0
53	2	2	1	1	1	1	1	1	1	0	0	1	1	0
54	2	2	1	0	1	1	1	1	0	1	1	0	0	1
55	4	2	0	1	1	0	0	1	1	0	0	1	0	0
56	2	2	1	1	1	0	0	1	1	1	1	1	1	1
